# Supplementary material for: Specialisation of Yeast Genera in Different Phases of Bee Bread Maturation
Source: Microorganisms. 2020 Nov 14;8(11):1789. doi: 10.3390/microorganisms8111789 (PMC7696220; doi:10.3390/microorganisms8111789)
Supplement: Supplementary file 1 [file microorganisms-08-01789-s001.zip]

Archive with 2 entries (2 files):
- Supplementary material.pdf
- Supplementary tables S1 to S4.xlsx
