# Supplementary material for: Specialisation of Yeast Genera in Different Phases of Bee Bread Maturation
Source: Microorganisms. 2020 Nov 14;8(11):1789. doi: 10.3390/microorganisms8111789 (PMC7696220; doi:10.3390/microorganisms8111789)
Supplement: Supplementary file 1 [file microorganisms-08-01789-s001.zip › Supplementary tables S1 to S4.xlsx]

## Sheet: Table S1 Samples
Sample	Sample type	Sampling date	Sampling site	Sample weight (mg)	Species	Medium	Colony number plate 1	Colony number plate 2	Colony number plate 3	Liquid DYP	Species	Medium	Colony number plate 1	Colony number plate 2	Colony number plate 3	Liquid DYP	Species	Medium	Colony number plate 1	Colony number plate 2	Colony number plate 3	Species	Medium	Colony number plate 1	Colony number plate 2	Colony number plate 3	Species	Medium	Colony number plate 1	Colony number plate 2	Colony number plate 3	Species	Medium	Colony number plate 1	Colony number plate 2	Colony number plate 3	Species	Medium	Colony number plate 1	Colony number plate 2	Colony number plate 3
H1F1P1	aged bee bread, lab stored wax frame	2015-08-27	Natura 2000
H1F1P2	aged bee bread, lab stored wax frame	2015-08-27	Natura 2000	19.2	S. bombicola	MYAG50	2
H1F1P3	aged bee bread, lab stored wax frame	2015-08-27	Natura 2000	18
H1F1P4	aged bee bread, lab stored wax frame	2015-08-27	Natura 2000	15.1	S. bombicola	DYPA	1				Z. siamensis	MYAG50	1				Z. rouxii	MYAG50	1			N. diffluens	MA2	1
H1F1P5	aged bee bread, lab stored wax frame	2015-08-27	Natura 2000	31.2	Z. mellis	MYAG50	20				Z. siamensis	MYAG50	10				Z. rouxii	MYAG50	5
H1F1P6	aged bee bread, lab stored wax frame	2015-08-27	Natura 2000
H1F1P7	aged bee bread, lab stored wax frame	2015-08-27	Natura 2000		Z. mellis	MYAG50	1				Z. siamensis	MYAG50	1				Z. sapae	MYAG50	1
H1F1P8	aged bee bread, lab stored wax frame	2015-08-27	Natura 2000
H1F1P9	aged bee bread (6 cells), lab stored wax frame	2015-08-27	Natura 2000	162.3
H1F1P10	aged bee bread, lab stored wax frame	2015-08-27	Natura 2000
H1F1P11	aged bee bread, lab stored wax frame	2015-08-27	Natura 2000
H1F1P12	aged bee bread, lab stored wax frame	2015-08-27	Natura 2000
H1F1P13	aged bee bread, lab stored wax frame	2015-08-27	Natura 2000
H1F1P14	aged bee bread (6 cells), lab stored wax frame	2015-08-27	Natura 2000	116
H1F1P15	aged bee bread, lab stored wax frame	2015-08-27	Natura 2000
H1F1P16	aged bee bread, lab stored wax frame	2015-08-27	Natura 2000
H1F1P17	aged bee bread, lab stored wax frame	2015-08-27	Natura 2000
H1F1P18	aged bee bread, lab stored wax frame	2015-08-27	Natura 2000
H1F1P19	aged bee bread (6 cells), lab stored wax frame	2015-08-27	Natura 2000	135.3
H1F1P20	aged bee bread, lab stored wax frame	2015-08-27	Natura 2000	28.7	Z. rouxii	DG18	1
H1F1P21	aged bee bread, lab stored wax frame	2015-08-27	Natura 2000	36.6
H1F1P22	aged bee bread, lab stored wax frame	2015-08-27	Natura 2000	32.1
H1F1P23	aged bee bread, lab stored wax frame	2015-08-27	Natura 2000	20.2	Z. rouxii	DYPA	1
H1F1P24	aged bee bread, lab stored wax frame	2015-08-27	Natura 2000	37.5
H1F1P25	aged bee bread, lab stored wax frame	2015-08-27	Natura 2000	34.6	Z. sapae	DYPA	1
H1F1P26	aged bee bread, lab stored wax frame	2015-08-27	Natura 2000	29.5
H1F1P27	aged bee bread, lab stored wax frame	2015-08-27	Natura 2000	27.5
H1F2P1	aged bee bread	2015-09-07	Natura 2000	17.5
H1F2P2	aged bee bread	2015-09-07	Natura 2000	19.6
H1F2P3	aged bee bread	2015-09-07	Natura 2000	18.5
H1F2P4	aged bee bread	2015-09-07	Natura 2000	11.7
H1F2P5	aged bee bread	2015-09-07	Natura 2000	13.2
H1F3P1	aged bee bread	2015-09-07	Natura 2000	21.5
H1F3P2	aged bee bread	2015-09-07	Natura 2000	18.3
H1F3P3	aged bee bread	2015-09-07	Natura 2000	25.5
H1F3P4	aged bee bread	2015-09-07	Natura 2000	15
H1F3P5	aged bee bread	2015-09-07	Natura 2000	39.9
H2F1P1	aged bee bread	2015-09-07	Natura 2000	31.5
H2F1P2	aged bee bread	2015-09-07	Natura 2000	21.2	Z. favi	MYAG50	1	1	1	-
H2F1P3	aged bee bread	2015-09-07	Natura 2000	31.2	Z. favi	MYAG50	1	1	0	-
H2F1P4	aged bee bread	2015-09-07	Natura 2000	8.2	Z. favi	MYAG50	1	0	0	-
H2F1P5	aged bee bread	2015-09-07	Natura 2000	19.8
H2F3P1	aged bee bread	2015-09-07	Natura 2000	17.7	Z. mellis	MYAG50	100	100	100	-
H2F3P2	aged bee bread	2015-09-07	Natura 2000	19.4	Z. favi	MYAG50	1	1	0	-
H2F3P3	aged bee bread	2015-09-07	Natura 2000	25.3
H2F3P4	aged bee bread	2015-09-07	Natura 2000	20.7	Z. favi	MYAG50	1	0	0	-
H2F3P5	aged bee bread	2015-09-07	Natura 2000	26.2
H3F1P1	aged bee bread	2015-09-07	Natura 2000	25.7
H3F1P2	aged bee bread	2015-09-07	Natura 2000	16.5
H3F1P3	aged bee bread	2015-09-07	Natura 2000	21.9
H3F1P4	aged bee bread	2015-09-07	Natura 2000	17.7	Z. favi	MYAG50	1	0	0	-
H3F1P5	aged bee bread	2015-09-07	Natura 2000	16.1
H3F3P1	aged bee bread	2015-09-07	Natura 2000	13.6
H3F3P2	aged bee bread	2015-09-07	Natura 2000	15.8
H3F3P3	aged bee bread	2015-09-07	Natura 2000	13.8
H3F3P4	aged bee bread	2015-09-07	Natura 2000	6.9
H3F3P5	aged bee bread	2015-09-07	Natura 2000	16.9
H4F1P1	aged bee bread	2015-09-07	Natura 2000	14.7
H4F1P2	aged bee bread	2015-09-07	Natura 2000	7
H4F1P3	aged bee bread	2015-09-07	Natura 2000	12.7
H4F1P4	aged bee bread	2015-09-07	Natura 2000	23.4	Z. siamensis	MYAG50	0	3	2	-
H4F1P5	aged bee bread	2015-09-07	Natura 2000	12.2	Z. rouxii	MYAG50	0	0	1	-
H4F2P1	aged bee bread	2015-09-07	Natura 2000	13.6
H4F2P2	aged bee bread	2015-09-07	Natura 2000	17.1
H4F2P3	aged bee bread	2015-09-07	Natura 2000	8.2
H4F2P4	aged bee bread	2015-09-07	Natura 2000	11.9
H4F2P5	aged bee bread	2015-09-07	Natura 2000	12.1
H5F1P1	aged bee bread	2015-09-07	CARI	14.9
H5F1P2	aged bee bread	2015-09-07	CARI	5.9	Z. sapae	MYAG50	>100	>100	>100	+
H5F1P3	aged bee bread	2015-09-07	CARI	18.3
H5F1P4	aged bee bread	2015-09-07	CARI	6.5
H5F1P5	aged bee bread	2015-09-07	CARI	10.3	S. bombicola	MYAG50	>200	>200	>200	-	S. magnoliae	MYAG50	0	0	0	+
H5F3P1	aged bee bread	2015-09-07	CARI	8.4	Z. sapae	MYAG50	1	0	0	+
H5F3P2	aged bee bread	2015-09-07	CARI	14.5
H5F3P3	aged bee bread	2015-09-07	CARI	20.2	S. bombi	MYAG50	0	0	0	+	Z. rouxii	MYAG50	16	16	14	-
H5F3P4	aged bee bread	2015-09-07	CARI	8.1	S. bombi	MYAG50	4	1	1	+
H5F3P5	aged bee bread	2015-09-07	CARI	11.3
H28F1P1	aged bee bread	2015-09-07	CARI	22.1
H28F1P2	aged bee bread	2015-09-07	CARI	18.6
H28F1P3	aged bee bread	2015-09-07	CARI	21.7
H28F1P4	aged bee bread	2015-09-07	CARI	23.9
H28F1P5	aged bee bread	2015-09-07	CARI	22.9
H28F2P1	aged bee bread	2015-09-07	CARI	12.2
H28F2P2	aged bee bread	2015-09-07	CARI	16
H28F2P3	aged bee bread	2015-09-07	CARI	18.6
H28F2P4	aged bee bread	2015-09-07	CARI	16.6
H28F2P5	aged bee bread	2015-09-07	CARI	11.1
H104F1P1	aged bee bread	2015-09-07	CARI	17.6
H104F1P2	aged bee bread	2015-09-07	CARI	10.6
H104F1P3	aged bee bread	2015-09-07	CARI	12.9
H104F1P4	aged bee bread	2015-09-07	CARI	16.2
H104F1P5	aged bee bread	2015-09-07	CARI	14.2
H104F2P1	aged bee bread	2015-09-07	CARI	14.1
H104F2P2	aged bee bread	2015-09-07	CARI	20.6
H104F2P3	aged bee bread	2015-09-07	CARI	3.1
H104F2P4	aged bee bread	2015-09-07	CARI	4.9
H104F2P5	aged bee bread	2015-09-07	CARI	12.2
H108F1P1	aged bee bread	2015-09-07	CARI	12.5	Z. siamensis	MYAG50	1	0	0	-
H108F1P2	aged bee bread	2015-09-07	CARI	7.1
H108F1P3	aged bee bread	2015-09-07	CARI	3.8
H108F1P4	aged bee bread	2015-09-07	CARI	3.5
H108F1P5	aged bee bread	2015-09-07	CARI	12.3
H108F3P1	aged bee bread	2015-09-07	CARI	10.6	S. apicola	MYAG50	1	1	0	+
H108F3P2	aged bee bread	2015-09-07	CARI	9.4	R. mucilaginosa	MYAG50	0	0	0	+	Z. sapae	MYAG50	0	1	0	-
H108F3P3	aged bee bread	2015-09-07	CARI	7.7
H108F3P4	aged bee bread	2015-09-07	CARI	7.1
H108F3P5	aged bee bread	2015-09-07	CARI	7.1	R. mucilaginosa	MYAG50	0	0	0	+	C. parapsilosis	MYAG50	0	0	0	+
B7	honey stomach	2015-10-27	CARI
B8	honey stomach	2015-10-27	CARI
B9	honey stomach	2015-10-27	CARI
B10	honey stomach	2015-10-27	CARI
B11	honey stomach	2015-10-27	CARI
B12	honey stomach	2015-10-27	CARI		S. magnoliae	DYPA	1
B13	honey stomach	2015-10-27	CARI		S. magnoliae	DYPA	4
B14	honey stomach	2015-10-27	CARI		Z. rouxii	MYAG50	1				Z. siamensis	MYAG50	2
B15	honey stomach	2015-10-27	CARI		K. dobzhanskii	DYPA	3
B16	honey stomach	2015-10-27	CARI		S. bombi	MYAG50	1
B17	honey stomach	2015-10-27	CARI
B18	honey stomach	2015-10-27	CARI
B19	honey stomach	2015-10-27	CARI
B20	honey stomach	2015-10-27	CARI		M. rancensis	DYPA	50				H. uvarum	DYPA	5
B9P	pollen pellet	2015-10-27	CARI		S. magnoliae	MYAG50	2
B10P	pollen pellet	2015-10-27	CARI
B11P	pollen pellet	2015-10-27	CARI
B12P	pollen pellet	2015-10-27	CARI
B13P	pollen pellet	2015-10-27	CARI
B14P	pollen pellet	2015-10-27	CARI		M. rancensis	DYPA	10				M. cf. pulcherrima	MYAG50	10				D. maramus	DYPA	3			H. uvarum	DYPA	3
B15P	pollen pellet	2015-10-27	CARI		M. rancensis	DYPA	25				M. rancensis	MYAG50	20				D. maramus	DYPA	1			K. dobzhanskii	DYPA	3
B16P	pollen pellet	2015-10-27	CARI
B17P	pollen pellet	2015-10-27	CARI
B18P	pollen pellet	2015-10-27	CARI
B19P	pollen pellet	2015-10-27	CARI
B20P	pollen pellet	2015-10-27	CARI		M. rancensis	DYPA	25				M. rancensis	MYAG50	20				H. uvarum	DYPA	1
H82P1	fresh bee bread, 1 or 2 days	2016-04-16	CARI	16.2	S. apis	MYAG50	3	2	2		S. magnoliae	DYPA	1	0	0		D. hansenii	DYPA	0	5	5	D. hansenii	MYAG50	3	2	1	K. ohmeri	MYAG50	1	0	0
H82P2	fresh bee bread, 1 or 2 days	2016-04-16	CARI	22	S. apis	MYAG50	68	68	62		S. apis	DYPA	58	78	30		S. apicola	MYAG50	0	3	2	D. hansenii	DYPA	1	1	1	D. hansenii	MYAG50	0	3	0	K. ohmeri	MYAG50	7	8	3	K. ohmeri	DYPA	0	0	2
H82P3	fresh bee bread, 1 or 2 days	2016-04-16	CARI	26.3	S. apis	DYPA	90	81	79		S. apis	MYAG50	85	88	76		S. apicola	DYPA	11	8	10	S. apicola	MYAG50	9.5	11	5.5	S. magnoliae	MYAG50	9.5	11	5.5
H82P4	fresh bee bread, 1 or 2 days	2016-04-16	CARI	19.9	S. apis	MYAG50	46	33	29		S. magnoliae	DYPA	71	78	69		Z. rouxii	MYAG50	32	51	47	Debaryomyces sp.	MYAG50	0	0	1
1H82P1	fresh bee bread, 1 day	2016-04-16	CARI	11.9	S. apicola	DYPA	0.5	2.5	1		S. apicola	MYAG50	0	1	0		D. hansenii	DYPA	0.5	2.5	1	D. hansenii	MYAG50	0	0	1	K. ohmeri	DYPA	0	1	1	K. ohmeri	MYAG50	0	1	0
1H82P2	fresh bee bread, 1 day	2016-04-16	CARI	34.2	S. apis	DYPA	14	9	9		S. apicola	DYPA	11	12	9		S. apicola	MYAG50	10	12	8	K. ohmeri	DYPA	22	20	23	K. ohmeri	MYAG50	26	15	24	M. cf. pulcherrima	DYPA	4	0	9	M. cf. pulcherrima	MYAG50	0	5	7
1H82P3	fresh bee bread, 1 day	2016-04-16	CARI	23	S. apicola	DYPA	21	9	16		S. apicola	MYAG50	1	3	6		M. cf. pulcherrima	MYAG50	10	6	9	K. ohmeri	MYAG50	1	0	0	Me. guilliermondii	DYPA	1	1	0	Dotideales sp.	DYPA	1	0	0
1H82P4	fresh bee bread, 1 day	2016-04-16	CARI	15.6	S. apis	MYAG50	1	0	0		S. bombicola	MYAG50	29	23	23		D. hansenii	DYPA	2	0	0	M. cf. pulcherrima	DYPA	0	0	1
2H82P1	fresh bee bread, 2 days	2016-04-16	CARI	16.3	S. apis	DYPA	4	4	0		S. apis	MYAG50	5	0	4		K. ohmeri	DYPA	1	2	1
2H82P2	fresh bee bread, 2 days	2016-04-16	CARI	12.1	S. apis	DYPA	25	20	31		S. apis	MYAG50	18	12	19		S. apicola	DYPA	1	4	2	S. apicola	MYAG50	0	0	1	M. cf. pulcherrima	DYPA	2	0	0
2H82P3	fresh bee bread, 2 days	2016-04-16	CARI	39.8	S. apicola	MYAG50	0	4	4		S. bombi	DYPA	6	5	3		K. ohmeri	DYPA	2	5	4	K. ohmeri	MYAG50	3	0	29	M. cf. pulcherrima	DYPA	59	75	76	M. cf. pulcherrima	MYAG50	67	48	60
2H82P4	fresh bee bread, 2 days	2016-04-16	CARI	22.5	S. apis	DYPA	12	8	18		S. apis	MYAG50	11	13	22		S. apicola	DYPA	4	1	3	S. apicola	MYAG50	4	2	2
3H82P1	fresh bee bread, 3 days	2016-04-16	CARI	14	S. apis	DYPA	2	1	0		S. apis	MYAG50	2	1	0		S. apicola	DYPA	1	0	0	S. magnoliae	DYPA	1	0	1	D. hansenii	MYAG50	0	0	1
3H82P2	fresh bee bread, 3 days	2016-04-16	CARI	24.4	S. apis	DYPA	11	11	7		S. bombicola	DYPA	0	2	0		Z. mellis	MYAG50	45	34	34	Z. siamensis	MYAG50	0	1	0
3H82P3	fresh bee bread, 3 days	2016-04-16	CARI	20.3	S. apis	MYAG50	3	6	3		S. apis	DYPA	1	4	4		S. apicola	DYPA	0	2	0	S. apicola	MYAG50	0	0	1	S. magnoliae	DYPA	0	1	0	Z. rouxii	MYAG50	1	6	1
3H82P4	fresh bee bread, 3 days	2016-04-16	CARI	15.3	S. apis	DYPA	2	2	2		Z. mellis	MYAG50	2	5	1
4H82P1	fresh bee bread, 4 days	2016-04-16	CARI	28.2	S. apis	DYPA	12	15	19		S. apis	MYAG50	14	12	14		S. magnoliae	MYAG50	0	1	1	D. hansenii	MYAG50	1	1	1	K. ohmeri	DYPA	4	1	0	K. ohmeri	MYAG50	1	4	1
4H82P2	fresh bee bread, 4 days	2016-04-16	CARI	13.3	M. cf. pulcherrima	DYPA	0	0	1
4H82P3	fresh bee bread, 4 days	2016-04-16	CARI	34.9	S. apis	DYPA	39	35	46		S. apis	MYAG50	6	39	27		S. magnoliae	DYPA	16	15	26	S. magnoliae	MYAG50	9	26	24
4H82P4	fresh bee bread, 4 days	2016-04-16	CARI	30.2	S. magnoliae	DYPA	1	1	2		S. magnoliae	MYAG50	0	1	1		S. bombicola	MYAG50	2	1	1
5H82P1	fresh bee bread, 5 days	2016-04-16	CARI	11.3
5H82P2	fresh bee bread, 5 days	2016-04-16	CARI	26.9	S. apis	MYAG50	4	4	3		S. apis	DYPA	1	2	4		S. magnoliae	MYAG50	0	1	0	D. hansenii	MYAG50	0	0	1
5H82P3	fresh bee bread, 5 days	2016-04-16	CARI	26.6	M. cf. pulcherrima	DYPA	1	0			M. pulcherrima	MYAG50	0	1	0		S. bombicola	MYAG50	0	0	1
5H82P4	fresh bee bread, 5 days	2016-04-16	CARI	28.2	S. apis	DYPA	2	3	0		S. apis	MYAG50	1	3	0
7H82P1	fresh bee bread, 7 days	2016-04-16	CARI	15.5	S. apis	DYPA	1	0			S. bombicola	MYAG50	2	0	0		D. hansenii	DYPA	1	0		D. hansenii	MYAG50	1	0	0	M. cf. pulcherrima	DYPA	1	0		M. cf. pulcherrima	MYAG50	1	1	0
7H82P2	fresh bee bread, 7 days	2016-04-16	CARI	59.2	M. cf. pulcherrima	MYAG50	0	1	1		Dothideales sp.	DYPA	0	1	0
7H82P3	fresh bee bread, 7 days	2016-04-16	CARI	54.5	Sa.cerevisiae	DYPA	300	300	300		Sa.cerevisiae	MYAG50	300	300	300
7H82P4	fresh bee bread, 7 days	2016-04-16	CARI	91.9	S. magnoliae	MYAG50	1	0	0		D. hansenii	DYPA	1	0	0
N1-1	un-ripened honey	2016-04-16	CARI		S. magnoliae	DYPA	2	0	6		S. bombicola	MYAG50	180	225	208		S. bombicola	DYPA	2	3	2	Z. rouxii	MYAG50	3	1	1	Z. siamensis	MYAG50	2	3	1
N1-2	un-ripened honey	2016-04-16	CARI		S. magnoliae	DYPA	0	3	4		S. bombicola	DYPA	2	0	1		Z. rouxii	DYPA	0	3	4	Z. rouxii	MYAG50	4	2	5	Z. mellis	MYAG50	4	5	11	Z. siamensis	MYAG50	0	1	0
N1-3	un-ripened honey	2016-04-16	CARI		S. magnoliae	DYPA	0	2	1		Z. rouxii	MYAG50	1	4	0		Z. siamensis	MYAG50	2	2	3
N1-4	un-ripened honey	2016-04-16	CARI		Z. rouxii	MYAG50	0	0	1		Z. siamensis	MYAG50	3	3	0

## Sheet: Table S2 Isolates
Isolate number	MUCL deposits	GenBank deposits	Species	Substrate	Medium	D1/D2 LSU identity (%)	compared D1/D2 LSU type strain sequence	act1 identity (%)	compared act1 type strain sequence
H1F1P2-1	56082	MT749248	Starmerella bombicola	aged bee bread, lab stored wax frame	MYAG50	99,17	U45705
H1F1P3-4			Starmerella bombicola	aged bee bread, lab stored wax frame	MYAG50	99,17	U45705
H5F1P5-1	56083		Starmerella bombicola	aged bee bread	MYAG50	99,17	U45705
H5F1P5-2			Starmerella bombicola	aged bee bread	MYAG50	99,17	U45705
1H82P4-4	56084		Starmerella bombicola	fresh bee bread, 1 day	MYAG50	99,17	U45705
1H82P4-5			Starmerella bombicola	fresh bee bread, 1 day	MYAG50	99,17	U45705
3H82P2-1			Starmerella bombicola	fresh bee bread, 3 days	DYPA	99,17	U45705
4H82P4-2			Starmerella bombicola	fresh bee bread, 4 days	MYAG50	99,17	U45705
5H82P3-5			Starmerella bombicola	fresh bee bread, 5 days	MYAG50	99,17	U45705
7H82P1-6	56085		Starmerella bombicola	fresh bee bread, 7 days	MYAG50	99,17	U45705
N1-1-1	56086	MT749273	Starmerella bombicola	unripened honey	MYAG50	98,96	U45705
N1-1-4			Starmerella bombicola	unripened honey	DYPA	98,96	U45705
H1F1P3-1			Zygosaccharomyces rouxii	aged bee bread, lab stored wax frame	MYAG50	100	AB302806
H1F1P5-2			Zygosaccharomyces rouxii	aged bee bread, lab stored wax frame	MYAG50	100	AB302806
H1F1P20-1			Zygosaccharomyces rouxii	aged bee bread, lab stored wax frame	DG18	100	AB302806
H1F1P20-2		MT749249	Zygosaccharomyces rouxii	aged bee bread, lab stored wax frame	DG18	99,82	AB302806
H1F1P20-3			Zygosaccharomyces rouxii	aged bee bread, lab stored wax frame	DYPA	100	AB302806
H1F1P20-4			Zygosaccharomyces rouxii	aged bee bread, lab stored wax frame	DYPA	100	AB302806
H1F1P43-1			Zygosaccharomyces rouxii	aged bee bread, lab stored wax frame	DYPA	100	AB302806
H4F1P4-3			Zygosaccharomyces rouxii	aged bee bread	MYAG50	100	AB302806
H5F3P3-1	56087		Zygosaccharomyces rouxii	aged bee bread	MYAG50	100	AB302806
H5F3P3-2			Zygosaccharomyces rouxii	aged bee bread	MYAG50	100	AB302806
H5F3P3-3			Zygosaccharomyces rouxii	aged bee bread	MYAG50	100	AB302806
B14-1	56088		Zygosaccharomyces rouxii	honey stomach	MYAG50	100	AB302806
H82P4-4			Zygosaccharomyces rouxii	fresh bee bread, 1 or 2 days	MYAG50	100	AB302806
3H82P3-5	56089		Zygosaccharomyces rouxii	fresh bee bread, 3 days	MYAG50	100	AB302806
N1-1-3	56090		Zygosaccharomyces rouxii	unripened honey	MYAG50	100	AB302806
N1-2-2			Zygosaccharomyces rouxii	unripened honey	MYAG50	100	AB302806
N1-2-3			Zygosaccharomyces rouxii	unripened honey	MYAG50	100	AB302806
N1-2-4			Zygosaccharomyces rouxii	unripened honey	DYPA	100	AB302806
H1F1P3-2			Zygosaccharomyces siamensis	aged bee bread, lab stored wax frame	MYA50	100	AB565756
H1F1P5-3			Zygosaccharomyces siamensis	aged bee bread, lab stored wax frame	MYAG50	100	AB565756
H1F1P5-5			Zygosaccharomyces siamensis	aged bee bread, lab stored wax frame	MYAG50	100	AB565756
H1F1P7-1			Zygosaccharomyces siamensis	aged bee bread, lab stored wax frame	MYAG50	100	AB565756
H4F1P4-1			Zygosaccharomyces siamensis	aged bee bread	MYAG50	100	AB565756
H4F1P4-2			Zygosaccharomyces siamensis	aged bee bread	MYAG50	100	AB565756
H108F1P1-1			Zygosaccharomyces siamensis	aged bee bread	MYAG50	100	AB565756
B14-2			Zygosaccharomyces siamensis	honey stomach	MYAG50	100	AB565756
3H82P2-4	56091		Zygosaccharomyces siamensis	fresh bee bread, 3 days	MYAG50	100	AB565756
N1-1-2	56092		Zygosaccharomyces siamensis	unripened honey	MYAG50	100	AB565756
H1F1P5-1			Zygosaccharomyces mellis	aged bee bread, lab stored wax frame	MYAG50	100	U72164
H1F1P5-4			Zygosaccharomyces mellis	aged bee bread, lab stored wax frame	MYAG50	100	U72164
H1F1P5-6			Zygosaccharomyces mellis	aged bee bread, lab stored wax frame	MYAG50	100	U72164
H1F1P5-7			Zygosaccharomyces mellis	aged bee bread, lab stored wax frame	MYAG50	100	U72164
H1F1P7-2			Zygosaccharomyces mellis	aged bee bread, lab stored wax frame	MYAG50	100	U72164
H2F3P1-1			Zygosaccharomyces mellis	aged bee bread	MYAG50	100	U72164
H2F3P1-2			Zygosaccharomyces mellis	aged bee bread	MYAG50	100	U72164
H2F3P1-3			Zygosaccharomyces mellis	aged bee bread	MYAG50	100	U72164
H2F3P1-4	56093		Zygosaccharomyces mellis	aged bee bread	MYAG50	100	U72164
H2F3P1-5			Zygosaccharomyces mellis	aged bee bread	MYAG50	100	U72164
H2F3P1-6			Zygosaccharomyces mellis	aged bee bread	MYAG50	100	U72164
3H82P2-3	56094		Zygosaccharomyces mellis	fresh bee bread, 3 days	MYAG50	100	U72164
3H82P4-2	56095		Zygosaccharomyces mellis	fresh bee bread, 3 days	DYPA	99,82	U72164
N1-2-1	56096		Zygosaccharomyces mellis	unripened honey	MYAG50	100	U72164
H1F1P7-3			Zygosaccharomyces sapae	aged bee bread, lab stored wax frame	MYAG50	100	AJ966342
H1F1P34-1			Zygosaccharomyces sapae	aged bee bread, lab stored wax frame	DYPA	100	AJ966342
H5F1P2-1	56097		Zygosaccharomyces sapae	aged bee bread	MYAG50	100	AJ966342
H5F1P2-2			Zygosaccharomyces sapae	aged bee bread	MYAG50	100	AJ966342
H5F1P2-3			Zygosaccharomyces sapae	aged bee bread	MYAG50	100	AJ966342
H5F1P2-4			Zygosaccharomyces sapae	aged bee bread	MYAG50	100	AJ966342
H5F1P2-5			Zygosaccharomyces sapae	aged bee bread	MYAG50	100	AJ966342
H5F1P2-A			Zygosaccharomyces sapae	aged bee bread	DYP liquid	100	AJ966342
H5F1P2-B			Zygosaccharomyces sapae	aged bee bread	DYP liquid	100	AJ966342
H5F3P1-1			Zygosaccharomyces sapae	aged bee bread	MYAG50	100	AJ966342
H5F3P1-2			Zygosaccharomyces sapae	aged bee bread	DYP liquid	100	AJ966342
H108F3P2-1			Zygosaccharomyces sapae	aged bee bread	MYAG50	100	AJ966342
H2F1P2-1			Zygosaccharomyces favi	aged bee bread	MYAG50	100	JF830782
H2F1P2-2	56098		Zygosaccharomyces favi	aged bee bread	MYAG50	100	JF830782
H2F1P3-1			Zygosaccharomyces favi	aged bee bread	MYAG50	100	JF830782
H2F1P3-2			Zygosaccharomyces favi	aged bee bread	MYAG50	100	JF830782
H2F1P4-1			Zygosaccharomyces favi	aged bee bread	MYAG50	99,65 - 99,82	JF830782
H2F3P2-1			Zygosaccharomyces favi	aged bee bread	MYAG50	100	JF830782
H2F3P2-2			Zygosaccharomyces favi	aged bee bread	MYAG50	100	JF830782
H2F3P4-1			Zygosaccharomyces favi	aged bee bread	MYAG50	99,65 - 99,82	JF830782
H3F1P4-1		MT749250, MT753010 (ITS)	Zygosaccharomyces favi	aged bee bread	MYAG50	99,82	JF830782
H1F1P3-3	56099		Naganishia diffluens	aged bee bread, lab stored wax frame	MYAG50	100	AF075502
H5F1P5-A			Starmerella magnoliae	aged bee bread	DYP liquid	100	U45722
B12-1			Starmerella magnoliae	honey stomach	DYPA	100	U45722
B13-1	56100		Starmerella magnoliae	honey stomach	DYPA	100	U45722
B9P-1	56101		Starmerella magnoliae	pollen pellet	MYAG50	100	U45722
H82P1-1	56102		Starmerella magnoliae	fresh bee bread, 1 or 2 days	DYPA	100	U45722
H82P3-4			Starmerella magnoliae	fresh bee bread, 1 or 2 days	MYAG50	100	U45722
H82P4-1			Starmerella magnoliae	fresh bee bread, 1 or 2 days	DYPA	100	U45722
H82P4-2			Starmerella magnoliae	fresh bee bread, 1 or 2 days	DYPA	100	U45722
3H82P1-3			Starmerella magnoliae	fresh bee bread, 3 days	DYPA	100	U45722
3H82P1-4			Starmerella magnoliae	fresh bee bread, 3 days	DYPA	100	U45722
3H82P3-3			Starmerella magnoliae	fresh bee bread,3 days	DYPA	100	U45722
4H82P1-4			Starmerella magnoliae	fresh bee bread, 4 days	MYAG50	100	U45722
4H82P3-1			Starmerella magnoliae	fresh bee bread, 4 days	DYPA	100	U45722
4H82P3-5			Starmerella magnoliae	fresh bee bread, 4 days	MYAG50	100	U45722
4H82P4-1			Starmerella magnoliae	fresh bee bread, 4 days	DYPA	100	U45722
4H82P4-3			Starmerella magnoliae	fresh bee bread, 4 days	MYAG50	100	U45722
5H82P2-6			Starmerella magnoliae	fresh bee bread, 5 days	MYAG50	100	U45722
7H82P4-2	56103		Starmerella magnoliae	fresh bee bread, 7 days	MYAG50	100	U45722
N1-1-5	56104		Starmerella magnoliae	unripened honey	DYPA	100	U45722
H5F3P3-4			Starmerella bombi	aged bee bread	MYAG50	100	U45706
H5F3P4-1	56105		Starmerella bombi	aged bee bread	MYAG50	100	U45706
H5F3P4-2			Starmerella bombi	aged bee bread	MYAG50	100	U45706
H5F3P4-3			Starmerella bombi	aged bee bread	MYAG50	100	U45706
H5F3P4-4			Starmerella bombi	aged bee bread	DYP liquid	100	U45706
H5F3P4-5			Starmerella bombi	aged bee bread	DYP liquid	100	U45706
B16-1	56106		Starmerella bombi	honey stomach	MYAG50	100	U45706
2H82P3-2	56107	MT749262	Starmerella bombi	fresh bee bread, 2 days	DYPA	99.17	U45706
H108F3P1-1	56108		Starmerella apicola	aged bee bread	MYAG50	100	U45703
H108F3P1-2			Starmerella apicola	aged bee bread	MYAG50	100	U45703
H108F3P1-3			Starmerella apicola	aged bee bread	DYP liquid	100	U45703
H82P2-8	56109		Starmerella apicola	fresh bee bread, 1 or 2 days	MYAG50	100	U45703
H82P2-9			Starmerella apicola	fresh bee bread, 1 or 2 days	MYAG50	100	U45703
H82P3-2			Starmerella apicola	fresh bee bread, 1 or 2 days	DYPA	100	U45703
H82P3-5			Starmerella apicola	fresh bee bread, 1 or 2 days	MYAG50	100	U45703
1H82P1-2			Starmerella apicola	fresh bee bread, 1 day	DYPA	100	U45703
1H82P1-5			Starmerella apicola	fresh bee bread, 1 day	MYAG50	100	U45703
1H82P2-2			Starmerella apicola	fresh bee bread, 1 day	DYPA	100	U45703
1H82P2-8			Starmerella apicola	fresh bee bread, 1 day	MYAG50	100	U45703
1H82P3-2			Starmerella apicola	fresh bee bread, 1 day	DYPA	100	U45703
1H82P3-7			Starmerella apicola	fresh bee bread, 1 day	MYAG50	100	U45703
2H82P2-2			Starmerella apicola	fresh bee bread, 2 days	DYPA	100	U45703
2H82P2-4			Starmerella apicola	fresh bee bread, 2 days	MYAG50	100	U45703
2H82P3-7			Starmerella apicola	fresh bee bread, 2 days	MYAG50	100	U45703
2H82P4-1			Starmerella apicola	fresh bee bread, 2 days	DYPA	100	U45703
2H82P4-3			Starmerella apicola	fresh bee bread, 2 days	MYAG50	100	U45703
2H82P4-4			Starmerella apicola	fresh bee bread, 2 days	MYAG50	100	U45703
3H82P1-1	56110		Starmerella apicola	fresh bee bread, 3 days	DYPA	100	U45703
3H82P3-2			Starmerella apicola	fresh bee bread, 3 days	DYPA	100	U45703
3H82P3-6			Starmerella apicola	fresh bee bread, 3 days	MYAG50	100	U45703
H82P1-4	56111		Starmerella apis	fresh bee bread, 1 or 2 days	MYAG50	100	U48237
H82P2-1			Starmerella apis	fresh bee bread, 1 or 2 days	DYPA	100	U48237
H82P2-5			Starmerella apis	fresh bee bread, 1 or 2 days	MYAG50	100	U48237
H82P3-1			Starmerella apis	fresh bee bread, 1 or 2 days	DYPA	100	U48237
H82P3-3			Starmerella apis	fresh bee bread, 1 or 2 days	MYAG50	100	U48237
H82P4-3			Starmerella apis	fresh bee bread, 1 or 2 days	MYAG50	100	U48237
1H82P2-3	56112		Starmerella apis	fresh bee bread, 1 day	DYPA	100	U48237
2H82P1-2			Starmerella apis	fresh bee bread, 2 days	DYPA	100	U48237
2H82P1-3			Starmerella apis	fresh bee bread, 2 days	MYAG50	100	U48237
2H82P2-1			Starmerella apis	fresh bee bread, 2 days	DYPA	100	U48237
2H82P2-5			Starmerella apis	fresh bee bread, 2 days	MYAG50	100	U48237
2H82P4-2			Starmerella apis	fresh bee bread, 2 days	DYPA	100	U48237
2H82P4-5			Starmerella apis	fresh bee bread, 2 days	MYAG50	100	U48237
3H82P1-2			Starmerella apis	fresh bee bread, 3 days	DYPA	100	U48237
3H82P1-5			Starmerella apis	fresh bee bread, 3 days	MYAG50	100	U48237
3H82P2-2			Starmerella apis	fresh bee bread, 3 days	DYPA	100	U48237
3H82P3-1			Starmerella apis	fresh bee bread, 3 days	DYPA	100	U48237
3H82P3-4			Starmerella apis	fresh bee bread, 3 days	MYAG50	100	U48237
3H82P4-1			Starmerella apis	fresh bee bread, 3 days	DYPA	100	U48237
4H82P1-5			Starmerella apis	fresh bee bread, 4 days	MYAG50	100	U48237
4H82P1-6			Starmerella apis	fresh bee bread, 4 days	DYPA	100	U48237
4H82P1-7			Starmerella apis	fresh bee bread, 4 days	DYPA	100	U48237
4H82P3-2			Starmerella apis	fresh bee bread, 4 days	DYPA	100	U48237
4H82P3-3			Starmerella apis	fresh bee bread, 4 days	DYPA	100	U48237
4H82P3-4			Starmerella apis	fresh bee bread, 4 days	MYAG50	100	U48237
5H82P2-1			Starmerella apis	fresh bee bread, 5 days	DYPA	100	U48237
5H82P2-2			Starmerella apis	fresh bee bread, 5 days	DYPA	100	U48237
5H82P2-3			Starmerella apis	fresh bee bread, 5 days	DYPA	100	U48237
5H82P2-4			Starmerella apis	fresh bee bread, 5 days	MYAG50	100	U48237
5H82P2-5			Starmerella apis	fresh bee bread, 5 days	MYAG50	100	U48237
5H82P2-7			Starmerella apis	fresh bee bread, 5 days	MYAG50	100	U48237
5H82P4-1			Starmerella apis	fresh bee bread, 5 days	DYPA	100	U48237
5H82P4-2			Starmerella apis	fresh bee bread, 5 days	DYPA	100	U48237
5H82P4-5			Starmerella apis	fresh bee bread, 5 days	MYAG50	100	U48237
7H82P1-3	56113		Starmerella apis	fresh bee bread, 7 days	DYPA	100	U48237
H108F3P2-A			Rhodotorula mucilaginosa	aged bee bread	DYP liquid	100	AF070432
H108F3P2-B			Rhodotorula mucilaginosa	aged bee bread	DYP liquid	100	AF070432
H108F3P2-2	56114		Rhodotorula mucilaginosa	aged bee bread	DYP liquid	100	AF070432
H108F3P5-2			Rhodotorula mucilaginosa	aged bee bread	DYP liquid	100	AF070432
H108F3P5-1	56115		Candida parapsilosis	aged bee bread	DYP liquid	100	U45754
B15-1	56116	MT749251	Kluyveromyces dobzhanskii	honey stomach	DYPA	99.82	U69575
B15P-1	56117		Kluyveromyces dobzhanskii	pollen pellet	DYPA	99.82	U69575
B15P-8			Kluyveromyces dobzhanskii	pollen pellet	DYPA	99.82	U69575
B20-1	56118		Hanseniaspora uvarum	honey stomach	DYPA	100	U84229
B14P-1			Hanseniaspora uvarum	pollen pellet	DYPA	100	U84229
B20P-4			Hanseniaspora uvarum	pollen pellet	DYPA	100	U84229
B20-2			Metschnikowia rancensis	honey stomach	DYPA	99.8	AJ508580
B20-3	56119	MT749252	Metschnikowia rancensis	honey stomach	DYPA	99.8	AJ508580
B14P-4			Metschnikowia rancensis	pollen pellet	DYPA	99.8	AJ508580
B15P-2	56120		Metschnikowia rancensis	pollen pellet	MYAG50	99.8	AJ508580
B15P-3			Metschnikowia rancensis	pollen pellet	MYAG50	99.8	AJ508580
B15P-4			Metschnikowia rancensis	pollen pellet	DYPA	99.8	AJ508580
B15P-5			Metschnikowia rancensis	pollen pellet	MYAG50	99.8	AJ508580
B15P-6			Metschnikowia rancensis	pollen pellet	from B15P-4	99.8	AJ508580
B20P-1			Metschnikowia rancensis	pollen pellet	DYPA	99.8	AJ508580
B20P-2			Metschnikowia rancensis	pollen pellet	DYPA	99.8	AJ508580
B20P-3			Metschnikowia rancensis	pollen pellet	DYPA	99.8	AJ508580
B20P-5			Metschnikowia rancensis	pollen pellet	MYAG50	99.8	AJ508580
B14P-3			Debaryomyces maramus	pollen pellet	DYPA	100	U45838
B15P-7	56121		Debaryomyces maramus	pollen pellet	DYPA	100	U45838
H82P1-5	56122		Kodamaea ohmeri	fresh bee bread, 1 or 2 days	MYAG50	100	U45702
H82P2-3			Kodamaea ohmeri	fresh bee bread, 1 or 2 days	DYPA	100	U45702
H82P2-4			Kodamaea ohmeri	fresh bee bread, 1 or 2 days	DYPA	100	U45702
H82P2-6			Kodamaea ohmeri	fresh bee bread, 1 or 2 days	MYAG50	100	U45702
1H82P1-3	56123		Kodamaea ohmeri	fresh bee bread, 1 day	DYPA	100	U45702
1H82P1-4			Kodamaea ohmeri	fresh bee bread, 1 day	DYPA	100	U45702
1H82P1-6			Kodamaea ohmeri	fresh bee bread, 1 day	MYAG50	100	U45702
1H82P2-1			Kodamaea ohmeri	fresh bee bread, 1 day	DYPA	100	U45702
1H82P2-6			Kodamaea ohmeri	fresh bee bread, 1 day	MYAG50	100	U45702
1H82P2-7			Kodamaea ohmeri	fresh bee bread, 1 day	MYAG50	100	U45702
1H82P2-9			Kodamaea ohmeri	fresh bee bread, 1 day	MYAG50	100	U45702
1H82P3-6			Kodamaea ohmeri	fresh bee bread, 1 day	MYAG50	100	U45702
2H82P1-1			Kodamaea ohmeri	fresh bee bread, 2 days	DYPA	100	U45702
2H82P3-3			Kodamaea ohmeri	fresh bee bread, 2 days	DYPA	100	U45702
2H82P3-5			Kodamaea ohmeri	fresh bee bread, 2 days	MYAG50	100	U45702
2H82P3-8			Kodamaea ohmeri	fresh bee bread, 2 days	MYAG50	100	U45702
2H82P3-9			Kodamaea ohmeri	fresh bee bread, 2 days	MYAG50	100	U45702
4H82P1-1			Kodamaea ohmeri	fresh bee bread, 4 days	DYPA	100	U45702
4H82P1-2			Kodamaea ohmeri	fresh bee bread, 4 days	MYAG50	100	U45702
B14P-2	56124	MT749253	Metschnikowia cf. pulcherrima	pollen pellet	MYAG50	Tab S3	Tab S3
1H82P2-4	56125	MT749256	Metschnikowia cf. pulcherrima	fresh bee bread, 1 day	DYPA	Tab S3	Tab S3
1H82P2-5	56126	MT749257	Metschnikowia cf. pulcherrima	fresh bee bread, 1 day	DYPA	Tab S3	Tab S3
1H82P3-5	56127	MT749258	Metschnikowia cf. pulcherrima	fresh bee bread, 1 day	MYAG50	Tab S3	Tab S3
1H82P4-2	56128	MT749259	Metschnikowia cf. pulcherrima	fresh bee bread, 1 day	DYPA	Tab S3	Tab S3
2H82P2-3	56129	MT749260	Metschnikowia cf. pulcherrima	fresh bee bread, 2 days	DYPA	Tab S3	Tab S3
2H82P3-1		MT749261	Metschnikowia cf. pulcherrima	fresh bee bread, 2 days	DYPA	Tab S3	Tab S3
2H82P3-4		MT749263	Metschnikowia cf. pulcherrima	fresh bee bread, 2 days	DYPA	Tab S3	Tab S3
2H82P3-6		MT749264	Metschnikowia cf. pulcherrima	fresh bee bread, 2 days	MYAG50	Tab S3	Tab S3
4H82P2-1	56130	MT749265	Metschnikowia cf. pulcherrima	fresh bee bread, 4 days	DYPA	Tab S3	Tab S3
5H82P3-2	56131	MT749266	Metschnikowia cf. pulcherrima	fresh bee bread, 5 days	DYPA	Tab S3	Tab S3
5H82P3-4		MT749267	Metschnikowia cf. pulcherrima	fresh bee bread, 5 days	DYPA	Tab S3	Tab S3
7H82P1-2	56132	MT749268	Metschnikowia cf. pulcherrima	fresh bee bread, 7 days	DYPA	Tab S3	Tab S3
7H82P1-4		MT749269	Metschnikowia cf. pulcherrima	fresh bee bread, 7 days	MYAG50	Tab S3	Tab S3
7H82P1-7		MT749270	Metschnikowia cf. pulcherrima	fresh bee bread, 7 days	MYAG50	Tab S3	Tab S3
7H82P2-2		MT749271	Metschnikowia cf. pulcherrima	fresh bee bread, 7 days	MYAG50	Tab S3	Tab S3
7H82P2-4		MT749272	Metschnikowia cf. pulcherrima	fresh bee bread, 7 days	MYAG50	Tab S3	Tab S3
H82P1-2			Debaryomyces hansenii	fresh bee bread, 1 or 2 days	DYPA	Tab S4	Tab S4
H82P1-3			Debaryomyces hansenii	fresh bee bread, 1 or 2 days	MYAG50	Tab S4	Tab S4
H82P4-5	56133	MT749254, MT762394 (act1)	Debaryomyces sp.	fresh bee bread, 1 or 2 days	MYAG50	Tab S4	Tab S4	92.18	AJ508465
H82P2-2	56143		Debaryomyces sp.	fresh bee bread, 1 or 2 days	DYPA	Tab S4	Tab S4
H82P2-7			Debaryomyces hansenii	fresh bee bread, 1 or 2 days	MYAG50	Tab S4	Tab S4
1H82P1-1	56134	MT749255, MT762395 (act1)	Debaryomyces hansenii	fresh bee bread, 1 day	DYPA	Tab S4	Tab S4	99.68	AJ508465
1H82P1-7			Debaryomyces hansenii	fresh bee bread, 1 day	MYAG50	Tab S4	Tab S4
1H82P4-1			Debaryomyces hansenii	fresh bee bread, 1 day	DYPA	Tab S4	Tab S4
1H82P4-3			Debaryomyces hansenii	fresh bee bread, 1 day	MYAG50	Tab S4	Tab S4
3H82P1-6	56135		Debaryomyces hansenii	fresh bee bread, 3 days	MYAG50	Tab S4	Tab S4
4H82P1-3			Debaryomyces hansenii	fresh bee bread, 4 days	MYAG50	Tab S4	Tab S4
5H82P2-8			Debaryomyces hansenii	fresh bee bread, 5 days	MYAG50	Tab S4	Tab S4
7H82P1-1			Debaryomyces hansenii	fresh bee bread, 7 days	DYPA	Tab S4	Tab S4
7H82P1-5	56136		Debaryomyces hansenii	fresh bee bread, 7 days	MYAG50	Tab S4	Tab S4
7H82P4-1			Debaryomyces hansenii	fresh bee bread, 7 days	DYPA	Tab S4	Tab S4
1H82P3-1	56137		Meyerozyma guilliermondii	fresh bee bread, 1 day	DYPA	100	U45709
1H82P3-4	56138		Aureobasidium pullulans	fresh bee bread, 1 day	DYPA	100	DQ321374
1H82P3-3			Dothiora prunorum	fresh bee bread, 1 day	DYPA	100	KU728551
7H82P2-3			Dothiora prunorum	fresh bee bread, 7 days	MYAG50	100	KU728551
7H82P3-1	56139		Saccharomyces cerevisiae	fresh bee bread, 7 days	DYPA	100	U44806
7H82P3-2			Saccharomyces cerevisiae	fresh bee bread, 7 days	DYPA	100	U44806
7H82P3-3			Saccharomyces cerevisiae	fresh bee bread, 7 days	DYPA	100	U44806
7H82P3-4			Saccharomyces cerevisiae	fresh bee bread, 7 days	MYAG50	100	U44806
7H82P3-5			Saccharomyces cerevisiae	fresh bee bread, 7 days	MYAG50	100	U44806
7H82P3-6			Saccharomyces cerevisiae	fresh bee bread, 7 days	DYPA	100	U44806
7H82P3-7			Saccharomyces cerevisiae	fresh bee bread, 7 days	DYPA	100	U44806
7H82P3-8			Saccharomyces cerevisiae	fresh bee bread, 7 days	DYPA	100	U44806
7H82P3-9			Saccharomyces cerevisiae	fresh bee bread, 7 days	DYPA	100	U44806
7H82P3-10			Saccharomyces cerevisiae	fresh bee bread, 7 days	MYAG50	100	U44806
7H82P3-11			Saccharomyces cerevisiae	fresh bee bread, 7 days	MYAG50	100	U44806
7H82P3-12			Saccharomyces cerevisiae	fresh bee bread, 7 days	MYAG50	100	U44806

## Sheet: Table S3 LSU sim. Debaryomyces
						D. prosopidis	D. fabryi	D. vindobonensis	D. subglobosus	D. hansenii	D. tyrocola
	MUCL deposits	GenBank deposits		Compared type strain sequence:		AB054993	U94927	FN598875	EU816297	U45808	EU816302
H82P1-2			Debaryomyces hansenii	fresh bee bread, 1 or 2 days	DYPA	99.47	99.65	100	99.813	99.813	99.63
H82P1-3			Debaryomyces hansenii	fresh bee bread, 1 or 2 days	MYAG50	99.42	99.61	100	100	100	100
H82P4-5	56133	MT749254, MT762394 (act1)	Debaryomyces sp.	fresh bee bread, 1 or 2 days	MYAG50	98.953	99.13	99.13	99.074	99.074	98.9
H82P2-2	56143		Debaryomyces sp.	fresh bee bread, 1 or 2 days	DYPA	98.953	99.13	99.13	99.074	99.074	98.9
H82P2-7			Debaryomyces hansenii	fresh bee bread, 1 or 2 days	MYAG50	99.47	99.65	100	99.813	99.813	99.63
1H82P1-1	56134	MT749255, MT762395 (act1)	Debaryomyces hansenii	fresh bee bread, 1 day	DYPA	99.47	99.65	100	99.813	99.813	99.63
1H82P1-7			Debaryomyces hansenii	fresh bee bread, 1 day	MYAG50	99.81	100	100	99.81	99.81	99.61
1H82P4-1			Debaryomyces hansenii	fresh bee bread, 1 day	DYPA	99.47	99.65	100	99.813	99.813	99.63
1H82P4-3			Debaryomyces hansenii	fresh bee bread, 1 day	MYAG50	99.47	99.65	100	99.813	99.813	99.63
3H82P1-6	56135		Debaryomyces hansenii	fresh bee bread, 3 days	MYAG50	99.47	99.65	100	99.813	99.813	99.63
4H82P1-3			Debaryomyces hansenii	fresh bee bread, 4 days	MYAG50	99.47	99.65	100	99.813	99.813	99.63
5H82P2-8			Debaryomyces hansenii	fresh bee bread, 5 days	MYAG50	99.47	99.65	100	99.813	99.813	99.63
7H82P1-1			Debaryomyces hansenii	fresh bee bread, 7 days	DYPA	99.47	99.65	100	99.813	99.813	99.63
7H82P1-5	56136		Debaryomyces hansenii	fresh bee bread, 7 days	MYAG50	99.47	99.65	100	99.813	99.813	99.63
7H82P4-1			Debaryomyces hansenii	fresh bee bread, 7 days	DYPA	99.47	99.65	100	99.813	99.813	99.63

## Sheet: Table S4 LSU sim. Metschnikowia
	MUCL deposits	GenBank deposits				M. chrysoperlae (494 bp)	M. sinensis (499 bp)	M. fructicola (499 bp)	M. pulcherrima (499 bp)	M. andauensis (499 bp)	M. shanxiensis (499 bp)	M. zizyphycola (499 bp)
			Compared type strain sequence:			AY452047	DQ367881	AF360542	U45736	AJ745115	DQ367883	DQ367882
B14P-2	56124	MT749253	Metschnikowia cf. pulcherrima	pollen pellet	MYAG50	96.8	94	97,6 - 98,8	97.2	99,94 - 99,96	96.4	98.4
1H82P2-4	56125	MT749256	Metschnikowia cf. pulcherrima	fresh bee bread, 1 day	DYPA	98,2 - 98,4	98,8 - 99	96,4-97,8	69,9 - 96,8	98,2 - 98,6	96,2 - 96,4	97,6 - 97,8
1H82P2-5	56126	MT749257	Metschnikowia cf. pulcherrima	fresh bee bread, 1 day	DYPA	96,6 - 97,6	98,2-99,2	96,8-99	96,6-97,4	98,4-99,4	96-97	97,8-98,8
1H82P3-5	56127	MT749258	Metschnikowia cf. pulcherrima	fresh bee bread, 1 day	MYAG50	96,6-98,8	97-99,2	95,8-99	96,6-98,8	97-99,4	96,2-98,4	96,4-98,6
1H82P4-2	56128	MT749259	Metschnikowia cf. pulcherrima	fresh bee bread, 1 day	DYPA	98,2-98,6	96,6-97	96-97,6	98-98,4	96,4-97	97,8-98,2	96,2-96,6
2H82P2-3	56129	MT749260	Metschnikowia cf. pulcherrima	fresh bee bread, 2 days	DYPA	96.2	98.6	98,4-98,8	95.8	98,8-99	96.2	98
2H82P3-1		MT749261	Metschnikowia cf. pulcherrima	fresh bee bread, 2 days	DYPA	96,4-97	98,6-99,4	97,2-99	95,8-96,6	98,4-99,4	95,8-96,4	97,8-98,6
2H82P3-4		MT749263	Metschnikowia cf. pulcherrima	fresh bee bread, 2 days	DYPA	96,4-96,78	99-99,4	97,2-98,8	96-97,4	98,8-99,4	95,4-95,8	98-98,4
2H82P3-6		MT749264	Metschnikowia cf. pulcherrima	fresh bee bread, 2 days	MYAG50	96,4-96,6	99,2-99,4	97,2-98,6	96,2-96,4	99-99,4	95,8-96	98-98,2
4H82P2-1	56130	MT749265	Metschnikowia cf. pulcherrima	fresh bee bread, 4 days	DYPA	96-97,4	98,8-99,2	97,4-98,8	96,8-97,2	98,4-99	96-96,4	99-99,4
5H82P3-2	56131	MT749266	Metschnikowia cf. pulcherrima	fresh bee bread, 5 days	DYPA	95,7-96,8	98,4-99,4	97,4-99,2	96,4-97,4	98,2-99,2	95,6-96,6	98,6-99,6
5H82P3-4		MT749267	Metschnikowia cf. pulcherrima	fresh bee bread, 5 days	DYPA	95,7-97	98,9-99,4	97,4-98,8	96,2-97,4	98,2-99,4	95,4-96,6	98,4-99,6
7H82P1-2	56132	MT749268	Metschnikowia cf. pulcherrima	fresh bee bread, 7 days	DYPA	96,2-97,6	98-99,4	97,2-99,4	96,4-97,6	98-99,6	95,6-97	97,8-99,2
7H82P1-4		MT749269	Metschnikowia cf. pulcherrima	fresh bee bread, 7 days	MYAG50	96,4-98,4	97,2-99,2	96,2-99,2	96,4-98,4	97,6-99,8	95,8-97,8	98-98,6
7H82P1-7		MT749270	Metschnikowia cf. pulcherrima	fresh bee bread, 7 days	MYAG50	96,6-97,8	98,2-99,4	96,4-98,8	96,6-97,8	98,2-99,6	95,8-97	97-98,2
7H82P2-2		MT749271	Metschnikowia cf. pulcherrima	fresh bee bread, 7 days	MYAG50	96,4-97,8	97,2-98,6	96,4-98,8	96,8-98,2	97,8-98,8	95,8-97,2	96,8-98,2
7H82P2-4		MT749272	Metschnikowia cf. pulcherrima	fresh bee bread, 7 days	MYAG50	96,4-98,4	97,4-99,4	95,7-98,8	95,7-97,8	97,6-99,4	96,4-98,4	96,8-98,8
